# Supplementary material for: Genomic Aberrations in Circulating Tumor DNAs from Palbociclib-Treated Metastatic Breast Cancer Patients Reveal a Novel Resistance Mechanism
Source: Cancers (Basel). 2022 Jun 10;14(12):2872. doi: 10.3390/cancers14122872 (PMC9221535; doi:10.3390/cancers14122872)
Supplement: Supplementary file 1 [file cancers-14-02872-s001.zip]

Archive with 1 entries (1 files):
- cancers-1728396-supplementary.pdf
